# Supplementary material for: Mutation rate estimate and population genomic analysis reveals decline of koalas prior to human arrival
Source: Mol Biol Evol. 2026 Jun 9;43(6):msag108. doi: 10.1093/molbev/msag108 (PMC13247528; doi:10.1093/molbev/msag108)
Supplement: msag108_Supplementary_Data [file msag108_supplementary_data.zip]

Archive with 5 entries (5 files):
- Supplementary figure with captions.docx
- Table_S1_koala_mutrate.xlsx
- Table_S2_mammal_mutrates.xlsx
- Table_S3-PerPopStats.xlsx
- Table_S4_Recombination_ImmuneGenes.xlsx
