# Supplementary material for: Mutation rate estimate and population genomic analysis reveals decline of koalas prior to human arrival
Source: Mol Biol Evol. 2026 Jun 9;43(6):msag108. doi: 10.1093/molbev/msag108 (PMC13247528; doi:10.1093/molbev/msag108)
Supplement: msag108_Supplementary_Data [file msag108_supplementary_data.zip › Table_S1_koala_mutrate.xlsx]

## Sheet: S1
Supplementary Table 1 – Parameters to estimate a per generation rate and a yearly rate per trio. For each trio the number of de novo candidates, false-positive rates, callability, false-negative rates, and per generation germline mutation rates are shown.
Sample ID	Species name	Common name	Source	Sample	Coverage	Number of de novo candidates	False-positive rate (removed)	Callability	Genome size	Percentage of the genome callable	# Heterozygotes outside AB boundaries	# true heterozygotes outside AB boundaries	False-negative rate	Mutation rate per site per generation (m_generation)	Mutation rate per site per generation (m_generation)
FWP-F-46857	Phascolarctos_cinereus	Koala	Featherdale	skin	31.22	28	0.5	2174360485	3192565135	68.107	540959	18344		6.91203e-09	6.9108e-09
TarZoo-M-B70170	Phascolarctos_cinereus	Koala	Taronga	blood	30.72	25	0.603175	2185991393	3192565135	68.4713	538621	19716		6.13862e-09	6.13753e-09
TarZoo-F-B80238	Phascolarctos_cinereus	Koala	Taronga	blood	31.19	20	0.574468	2259291895	3192565135	70.7673	549110	18179		4.75157e-09	4.75072e-09
FWP-M-46879	Phascolarctos_cinereus	Koala	Featherdale	skin	31.01	27	0.470588	2146252652	3192565135	67.2266	35	3		6.75246e-09	6.75126e-09
Total koala						100		8765896425	3192565135	68.6431	1628725	56242	0.0345313	6.12326e-09	6.13758e-09
												alpha_all	0.0684829
												# Alpha allelic balance AND site filter		combined	6.12219e-09
												a_RP=0.002699796		lower CI	5.0341e-09
												a_MQRS=0.0227818		upper CI	7.44545e-09
												a_FS=0.01
												alpha_all = 1 - ((1-a_FS)*(1-a_RP)*(1-a_MQRS)*(1-fnr_all))
