# Supplementary material for: Mutation rate estimate and population genomic analysis reveals decline of koalas prior to human arrival
Source: Mol Biol Evol. 2026 Jun 9;43(6):msag108. doi: 10.1093/molbev/msag108 (PMC13247528; doi:10.1093/molbev/msag108)
Supplement: msag108_Supplementary_Data [file msag108_supplementary_data.zip › Table_S2_mammal_mutrates.xlsx]

## Sheet: mammal_mutrat
Supplementary Table 2 – Number of de novo candidates, callability, false negative and mutation rates used to generate Fig 1a. Other than for the koala, which was estimated here, all data was collected from Bergeron et al. (2023)
Sample ID	Species name	Common name	Number of de novo candidates	Callability	False-negative rate	Mutation rate per site per generation (m_generation)
r_panda_3a	Ailurus_fulgens	Red panda	48	2047393203	0.0382	1.22e-08
r_panda_3b	Ailurus_fulgens	Red panda	55	2042258781	0.0382	1.4e-08
bat_3a	Rousettus_aegyptiacus	Egyptian roussette	26	1669676208	0.0394	8.11e-09
rhino_3	Ceratotherium_simum_simum	Southern White Rhinoceros	40	2176846398	0.0392	9.56e-09
giraf_3	Giraffa_camelopardalis	Giraffe	39	2020373535	0.0418	1.01e-08
mouse_3	Mus_musculus	House mouse	20	1962966376	0.0474	5.35e-09
shrew_3a	Tupaia_chinensis_belangeri	Chinese tree shrew	21	2219797911	0.0482	4.97e-09
shrew_3b	Tupaia_chinensis_belangeri	Chinese tree shrew	43	2242267869	0.0482	1.01e-08
shrew_3c	Tupaia_chinensis_belangeri	Chinese tree shrew	32	2261317283	0.0482	7.43e-09
human_3a	Homo_sapiens	Human	41	2298414709	0.0444	9.33e-09
human_3b	Homo_sapiens	Human	62	2316661005	0.0444	1.4e-08
hyrax_3a	Procavia_capensis	Rock hyrax	30	2005031758	0.1066	8.37e-09
hyrax_3b	Procavia_capensis	Rock hyrax	37	1973571691	0.1066	1.05e-08
hyrax_3c	Procavia_capensis	Rock hyrax	32	2053990441	0.1066	8.72e-09
devil_3	Sarcophilus_harrisii	Tasmanian devil	28	2469750488	0.0466	5.95e-09
oppossum_3	Monodelphis_domestica	Gray short-tailed opossums	24	2737382607	0.0473	4.6e-09
FWP-F-46857	Phascolarctos_cinereus	Koala	28	2174360485	0.0684829	6.91203e-09
TarZoo-M-B70170	Phascolarctos_cinereus	Koala	25	2185991393	0.0684829	6.13862e-09
TarZoo-F-B80238	Phascolarctos_cinereus	Koala	20	2259291895	0.0684829	4.75157e-09
FWP-M-46879	Phascolarctos_cinereus	Koala	27	2146252652	0.0684829	6.75246e-09
