# Supplementary material for: Mutation rate estimate and population genomic analysis reveals decline of koalas prior to human arrival
Source: Mol Biol Evol. 2026 Jun 9;43(6):msag108. doi: 10.1093/molbev/msag108 (PMC13247528; doi:10.1093/molbev/msag108)
Supplement: msag108_Supplementary_Data [file msag108_supplementary_data.zip › Table_S3-PerPopStats.xlsx]

## Sheet: Sheet1
Supplementary Table 3. Genome wide recombination rates for each of the five genetic populations of koalas using our estimated koala mutation rate. Recombination rates were also estimated for three populations using a generic "pan-mammal" mutation rate.
mutation rate used	Pop	mean recombination rate (crossovers per bp)	median recombination rate (crossovers per bp)
koala mutation rate	mnsw_rate	9.96764e-10	9.76e-10
koala mutation rate	nqld_rate	9.12713e-10	8.87626e-10
koala mutation rate	seqldnnsw_rate	7.35321e-10	6.96086e-10
koala mutation rate	snsw_rate	8.73005e-10	8.41285e-10
koala mutation rate	vic_rate	1.40229e-09	1.25149e-09
pan-mammal mutation rate	pm_mnsw	3.05919e-10	2.97987e-10
pan-mammal mutation rate	pm_nqld	3.78378e-10	3.68223e-10
pan-mammal mutation rate	pm_vic	1.22251e-10	9.75016e-11
