# Supplementary material for: Mutation rate estimate and population genomic analysis reveals decline of koalas prior to human arrival
Source: Mol Biol Evol. 2026 Jun 9;43(6):msag108. doi: 10.1093/molbev/msag108 (PMC13247528; doi:10.1093/molbev/msag108)
Supplement: msag108_Supplementary_Data [file msag108_supplementary_data.zip › Table_S4_Recombination_ImmuneGenes.xlsx]

## Sheet: Sheet1
Locus/region	Gene element	Scaffold no.	Scaffold size	Location		scaff	start	end	window	lookup
				Start	End	scaff	start	end	window	lookup	mnsw	nqld	seqldnnsw	mnsw	vic
TRA/D T-cell receptor alpha-delta locus	V	scaf00001	40501362	10198409	10198693	MSTS01000001.1	10150000	10200000	10200001	MSTS01000001.1_10198693	7	3	5	5	8
	V	scaf00001	40501362	10311764	10312048	MSTS01000001.1	10300000	10350000	10350001	MSTS01000001.1_10312048	8	1	1	7	5
	V	scaf00001	40501362	10358362	10358646	MSTS01000001.1	10350000	10400000	10400001	MSTS01000001.1_10358646	8	1	1	7	5
	V	scaf00001	40501362	10381834	10382118	MSTS01000001.1	10350000	10400000	10400001	MSTS01000001.1_10382118	8	1	1	7	5
	V	scaf00001	40501362	10391480	10391764	MSTS01000001.1	10350000	10400000	10400001	MSTS01000001.1_10391764	8	1	1	7	5
	V	scaf00001	40501362	10398122	10398406	MSTS01000001.1	10350000	10400000	10400001	MSTS01000001.1_10398406	4	1	2	4	8
	V	scaf00001	40501362	10416321	10416605	MSTS01000001.1	10400000	10450000	10450001	MSTS01000001.1_10416605	4	1	2	4	8
	V	scaf00001	40501362	10439109	10439393	MSTS01000001.1	10400000	10450000	10450001	MSTS01000001.1_10439393	4	1	2	4	8
	V	scaf00001	40501362	10451362	10451646	MSTS01000001.1	10450000	10500000	10500001	MSTS01000001.1_10451646	4	1	2	4	8
	V	scaf00001	40501362	10467664	10467948	MSTS01000001.1	10450000	10500000	10500001	MSTS01000001.1_10467948	4	1	2	4	8
	V	scaf00001	40501362	10478262	10478546	MSTS01000001.1	10450000	10500000	10500001	MSTS01000001.1_10478546	4	1	2	4	8
	V	scaf00001	40501362	10495253	10495537	MSTS01000001.1	10450000	10500000	10500001	MSTS01000001.1_10495537	3	1	1	1	10
	V	scaf00001	40501362	10508769	10509053	MSTS01000001.1	10500000	10550000	10550001	MSTS01000001.1_10509053	3	1	1	1	10
	V	scaf00001	40501362	10530819	10531103	MSTS01000001.1	10500000	10550000	10550001	MSTS01000001.1_10531103	3	1	1	1	10
	V	scaf00001	40501362	10545593	10545877	MSTS01000001.1	10500000	10550000	10550001	MSTS01000001.1_10545877	3	1	1	1	10
	V	scaf00001	40501362	10562275	10562559	MSTS01000001.1	10550000	10600000	10600001	MSTS01000001.1_10562559	3	1	1	1	10
	V	scaf00001	40501362	10590325	10590609	MSTS01000001.1	10550000	10600000	10600001	MSTS01000001.1_10590609	3	1	1	1	10
	V	scaf00001	40501362	10609238	10609522	MSTS01000001.1	10600000	10650000	10650001	MSTS01000001.1_10609522	4	1	1	3	3
	V	scaf00001	40501362	10620922	10621206	MSTS01000001.1	10600000	10650000	10650001	MSTS01000001.1_10621206	4	1	1	3	3
	V	scaf00001	40501362	10638088	10638372	MSTS01000001.1	10600000	10650000	10650001	MSTS01000001.1_10638372	4	1	1	3	3
	V	scaf00001	40501362	10651592	10651876	MSTS01000001.1	10650000	10700000	10700001	MSTS01000001.1_10651876	4	1	1	3	3
	V	scaf00001	40501362	10661991	10662275	MSTS01000001.1	10650000	10700000	10700001	MSTS01000001.1_10662275	4	1	1	3	3
	V	scaf00001	40501362	10666677	10666961	MSTS01000001.1	10650000	10700000	10700001	MSTS01000001.1_10666961	4	1	1	3	3
	V	scaf00001	40501362	10676014	10676298	MSTS01000001.1	10650000	10700000	10700001	MSTS01000001.1_10676298	4	1	1	3	3
	V	scaf00001	40501362	10700877	10701161	MSTS01000001.1	10700000	10750000	10750001	MSTS01000001.1_10701161	1	1	1	6	1
	V	scaf00001	40501362	10710958	10711242	MSTS01000001.1	10700000	10750000	10750001	MSTS01000001.1_10711242	1	1	1	6	1
	V	scaf00001	40501362	10746839	10747123	MSTS01000001.1	10700000	10750000	10750001	MSTS01000001.1_10747123	1	1	1	6	1
	V	scaf00001	40501362	10756081	10756365	MSTS01000001.1	10750000	10800000	10800001	MSTS01000001.1_10756365	1	1	1	6	1
	V	scaf00001	40501362	10777805	10778089	MSTS01000001.1	10750000	10800000	10800001	MSTS01000001.1_10778089	1	1	1	6	1
	V	scaf00001	40501362	10781434	10781718	MSTS01000001.1	10750000	10800000	10800001	MSTS01000001.1_10781718	1	1	1	6	1
	V	scaf00001	40501362	10793224	10793508	MSTS01000001.1	10750000	10800000	10800001	MSTS01000001.1_10793508	4	2	8	6	4
	V	scaf00001	40501362	10802214	10802498	MSTS01000001.1	10800000	10850000	10850001	MSTS01000001.1_10802498	4	2	8	6	4
	V	scaf00001	40501362	10816100	10816384	MSTS01000001.1	10800000	10850000	10850001	MSTS01000001.1_10816384	4	2	8	6	4
	V	scaf00001	40501362	10828234	10828518	MSTS01000001.1	10800000	10850000	10850001	MSTS01000001.1_10828518	4	2	8	6	4
	V	scaf00001	40501362	10838994	10839278	MSTS01000001.1	10800000	10850000	10850001	MSTS01000001.1_10839278	4	2	8	6	4
	V	scaf00001	40501362	10886446	10886730	MSTS01000001.1	10850000	10900000	10900001	MSTS01000001.1_10886730	4	2	8	6	4
	V	scaf00001	40501362	10888427	10888711	MSTS01000001.1	10850000	10900000	10900001	MSTS01000001.1_10888711	4	2	8	6	4
	V	scaf00001	40501362	10911328	10911612	MSTS01000001.1	10900000	10950000	10950001	MSTS01000001.1_10911612	6	8	9	7	8
	V	scaf00001	40501362	10934237	10934521	MSTS01000001.1	10900000	10950000	10950001	MSTS01000001.1_10934521	6	8	9	7	8
	V	scaf00001	40501362	10937699	10937983	MSTS01000001.1	10900000	10950000	10950001	MSTS01000001.1_10937983	6	8	9	7	8
	V	scaf00001	40501362	10950120	10950404	MSTS01000001.1	10950000	11000000	11000001	MSTS01000001.1_10950404	6	8	9	7	8
	V	scaf00001	40501362	10954143	10954427	MSTS01000001.1	10950000	11000000	11000001	MSTS01000001.1_10954427	6	8	9	7	8
	V	scaf00001	40501362	10959226	10959510	MSTS01000001.1	10950000	11000000	11000001	MSTS01000001.1_10959510	6	8	9	7	8
	V	scaf00001	40501362	10989957	10990241	MSTS01000001.1	10950000	11000000	11000001	MSTS01000001.1_10990241	6	8	3	8	7
	V	scaf00001	40501362	10994373	10994657	MSTS01000001.1	10950000	11000000	11000001	MSTS01000001.1_10994657	6	8	3	8	7
	V	scaf00001	40501362	10997664	10997948	MSTS01000001.1	10950000	11000000	11000001	MSTS01000001.1_10997948	6	8	3	8	7
	V	scaf00001	40501362	11002390	11002674	MSTS01000001.1	11000000	11050000	11050001	MSTS01000001.1_11002674	6	8	3	8	7
	V	scaf00001	40501362	11007448	11007732	MSTS01000001.1	11000000	11050000	11050001	MSTS01000001.1_11007732	6	8	3	8	7
	V	scaf00001	40501362	11017041	11017325	MSTS01000001.1	11000000	11050000	11050001	MSTS01000001.1_11017325	6	8	3	8	7
	V	scaf00001	40501362	11056190	11056474	MSTS01000001.1	11050000	11100000	11100001	MSTS01000001.1_11056474	6	8	3	8	7
	V	scaf00001	40501362	11092393	11092677	MSTS01000001.1	11050000	11100000	11100001	MSTS01000001.1_11092677	3	3	2	3	1
	V	scaf00001	40501362	11121349	11121633	MSTS01000001.1	11100000	11150000	11150001	MSTS01000001.1_11121633	3	3	2	3	1
	Dδ	scaf00001	40501362	11131273	11131289	MSTS01000001.1	11100000	11150000	11150001	MSTS01000001.1_11131289	3	3	2	3	1
	Dδ	scaf00001	40501362	11139845	11139858	MSTS01000001.1	11100000	11150000	11150001	MSTS01000001.1_11139858	3	3	2	3	1
	Jδ	scaf00001	40501362	11140851	11140905	MSTS01000001.1	11100000	11150000	11150001	MSTS01000001.1_11140905	3	3	2	3	1
	Jδ	scaf00001	40501362	11147783	11147836	MSTS01000001.1	11100000	11150000	11150001	MSTS01000001.1_11147836	3	3	2	3	1
	Jδ	scaf00001	40501362	11148788	11148834	MSTS01000001.1	11100000	11150000	11150001	MSTS01000001.1_11148834	3	3	2	3	1
	Cδ	scaf00001	40501362	11159775	11164876	MSTS01000001.1	11150000	11200000	11200001	MSTS01000001.1_11164876	3	3	2	3	1
	Jα	scaf00001	40501362	11199429	11199491	MSTS01000001.1	11150000	11200000	11200001	MSTS01000001.1_11199491	2	2	1	2	1
	Jα	scaf00001	40501362	11202268	11202326	MSTS01000001.1	11200000	11250000	11250001	MSTS01000001.1_11202326	2	2	1	2	1
	Jα	scaf00001	40501362	11203761	11203818	MSTS01000001.1	11200000	11250000	11250001	MSTS01000001.1_11203818	2	2	1	2	1
	Jα	scaf00001	40501362	11205003	11205068	MSTS01000001.1	11200000	11250000	11250001	MSTS01000001.1_11205068	2	2	1	2	1
	Jα	scaf00001	40501362	11207546	11207606	MSTS01000001.1	11200000	11250000	11250001	MSTS01000001.1_11207606	2	2	1	2	1
	Jα	scaf00001	40501362	11208407	11208473	MSTS01000001.1	11200000	11250000	11250001	MSTS01000001.1_11208473	2	2	1	2	1
	Jα	scaf00001	40501362	11212953	11213011	MSTS01000001.1	11200000	11250000	11250001	MSTS01000001.1_11213011	2	2	1	2	1
	Jα	scaf00001	40501362	11213804	11213862	MSTS01000001.1	11200000	11250000	11250001	MSTS01000001.1_11213862	2	2	1	2	1
	Jα	scaf00001	40501362	11217943	11217998	MSTS01000001.1	11200000	11250000	11250001	MSTS01000001.1_11217998	2	2	1	2	1
	Jα	scaf00001	40501362	11218478	11218538	MSTS01000001.1	11200000	11250000	11250001	MSTS01000001.1_11218538	2	2	1	2	1
	Jα	scaf00001	40501362	11222637	11222692	MSTS01000001.1	11200000	11250000	11250001	MSTS01000001.1_11222692	2	2	1	2	1
	Jα	scaf00001	40501362	11224196	11224261	MSTS01000001.1	11200000	11250000	11250001	MSTS01000001.1_11224261	2	2	1	2	1
	Jα	scaf00001	40501362	11225672	11225734	MSTS01000001.1	11200000	11250000	11250001	MSTS01000001.1_11225734	2	2	1	2	1
	Jα	scaf00001	40501362	11226358	11226416	MSTS01000001.1	11200000	11250000	11250001	MSTS01000001.1_11226416	2	2	1	2	1
	Jα	scaf00001	40501362	11228750	11228810	MSTS01000001.1	11200000	11250000	11250001	MSTS01000001.1_11228810	2	2	1	2	1
	Jα	scaf00001	40501362	11231721	11231783	MSTS01000001.1	11200000	11250000	11250001	MSTS01000001.1_11231783	2	2	1	2	1
	Jα	scaf00001	40501362	11237148	11237210	MSTS01000001.1	11200000	11250000	11250001	MSTS01000001.1_11237210	2	2	1	2	1
	Jα	scaf00001	40501362	11237830	11237886	MSTS01000001.1	11200000	11250000	11250001	MSTS01000001.1_11237886	2	2	1	2	1
	Jα	scaf00001	40501362	11238817	11238880	MSTS01000001.1	11200000	11250000	11250001	MSTS01000001.1_11238880	2	2	1	2	1
	Jα	scaf00001	40501362	11240224	11240283	MSTS01000001.1	11200000	11250000	11250001	MSTS01000001.1_11240283	2	2	1	2	1
	Jα	scaf00001	40501362	11242924	11242979	MSTS01000001.1	11200000	11250000	11250001	MSTS01000001.1_11242979	2	2	1	2	1
	Jα	scaf00001	40501362	11243960	11244019	MSTS01000001.1	11200000	11250000	11250001	MSTS01000001.1_11244019	2	2	1	2	1
	Jα	scaf00001	40501362	11246001	11246059	MSTS01000001.1	11200000	11250000	11250001	MSTS01000001.1_11246059	2	2	1	2	1
	Jα	scaf00001	40501362	11249332	11249388	MSTS01000001.1	11200000	11250000	11250001	MSTS01000001.1_11249388	2	2	1	2	1
	Jα	scaf00001	40501362	11250703	11250765	MSTS01000001.1	11250000	11300000	11300001	MSTS01000001.1_11250765	2	2	1	2	1
	Jα	scaf00001	40501362	11253765	11253820	MSTS01000001.1	11250000	11300000	11300001	MSTS01000001.1_11253820	2	2	1	2	1
	Jα	scaf00001	40501362	11259984	11260043	MSTS01000001.1	11250000	11300000	11300001	MSTS01000001.1_11260043	2	2	1	2	1
	Jα	scaf00001	40501362	11261894	11261953	MSTS01000001.1	11250000	11300000	11300001	MSTS01000001.1_11261953	2	2	1	2	1
	Jα	scaf00001	40501362	11264281	11264340	MSTS01000001.1	11250000	11300000	11300001	MSTS01000001.1_11264340	2	2	1	2	1
	Jα	scaf00001	40501362	11266443	11266503	MSTS01000001.1	11250000	11300000	11300001	MSTS01000001.1_11266503	2	2	1	2	1
	Jα	scaf00001	40501362	11267351	11267416	MSTS01000001.1	11250000	11300000	11300001	MSTS01000001.1_11267416	2	2	1	2	1
	Jα	scaf00001	40501362	11269529	11269591	MSTS01000001.1	11250000	11300000	11300001	MSTS01000001.1_11269591	2	2	1	2	1
	Jα	scaf00001	40501362	11272026	11272091	MSTS01000001.1	11250000	11300000	11300001	MSTS01000001.1_11272091	2	2	1	2	1
	Jα	scaf00001	40501362	11278168	11278227	MSTS01000001.1	11250000	11300000	11300001	MSTS01000001.1_11278227	2	2	1	2	1
	Jα	scaf00001	40501362	11280637	11280698	MSTS01000001.1	11250000	11300000	11300001	MSTS01000001.1_11280698	2	2	1	2	1
	Cα	scaf00001	40501362	11288835	11291208	MSTS01000001.1	11250000	11300000	11300001	MSTS01000001.1_11291208	2	8	1	3	1	3.15106
TRB T cell receptor beta locus	V	scaf00071	13082442	7207839	7208137	MSTS01000071.1	7200000	7250000	7250001	MSTS01000071.1_7208137	2	4	6	4	10
	V	scaf00071	13082442	7210155	7210453	MSTS01000071.1	7200000	7250000	7250001	MSTS01000071.1_7210453	5	10	10	5	10
	V	scaf00071	13082442	7220534	7220832	MSTS01000071.1	7200000	7250000	7250001	MSTS01000071.1_7220832	5	10	10	5	10
	V	scaf00071	13082442	7223474	7223772	MSTS01000071.1	7200000	7250000	7250001	MSTS01000071.1_7223772	5	10	10	5	10
	V	scaf00071	13082442	7235054	7235352	MSTS01000071.1	7200000	7250000	7250001	MSTS01000071.1_7235352	5	10	10	5	10
	V	scaf00071	13082442	7243002	7243300	MSTS01000071.1	7200000	7250000	7250001	MSTS01000071.1_7243300	5	10	10	5	10
	V	scaf00071	13082442	7251389	7251687	MSTS01000071.1	7250000	7300000	7300001	MSTS01000071.1_7251687	5	10	10	5	10
	V	scaf00071	13082442	7259660	7259958	MSTS01000071.1	7250000	7300000	7300001	MSTS01000071.1_7259958	5	10	10	5	10
	V	scaf00071	13082442	7267659	7267955	MSTS01000071.1	7250000	7300000	7300001	MSTS01000071.1_7267955	5	10	10	5	10
	V	scaf00071	13082442	7276054	7276352	MSTS01000071.1	7250000	7300000	7300001	MSTS01000071.1_7276352	5	10	10	5	10
	V	scaf00071	13082442	7284288	7284586	MSTS01000071.1	7250000	7300000	7300001	MSTS01000071.1_7284586	1	6	5	7	10
	V	scaf00071	13082442	7292301	7292599	MSTS01000071.1	7250000	7300000	7300001	MSTS01000071.1_7292599	1	6	5	7	10
	V	scaf00071	13082442	7307275	7307573	MSTS01000071.1	7300000	7350000	7350001	MSTS01000071.1_7307573	1	6	5	7	10
	V	scaf00071	13082442	7311843	7312141	MSTS01000071.1	7300000	7350000	7350001	MSTS01000071.1_7312141	1	6	5	7	10
	V	scaf00071	13082442	7323707	7324005	MSTS01000071.1	7300000	7350000	7350001	MSTS01000071.1_7324005	1	6	5	7	10
	V	scaf00071	13082442	7372563	7372859	MSTS01000071.1	7350000	7400000	7400001	MSTS01000071.1_7372859	8	5	6	2	7
	V	scaf00071	13082442	7377503	7377801	MSTS01000071.1	7350000	7400000	7400001	MSTS01000071.1_7377801	8	5	6	2	7
	V	scaf00071	13082442	7392175	7392473	MSTS01000071.1	7350000	7400000	7400001	MSTS01000071.1_7392473	8	5	6	2	7
	V	scaf00071	13082442	7414755	7415048	MSTS01000071.1	7400000	7450000	7450001	MSTS01000071.1_7415048	8	5	6	2	7
	V	scaf00071	13082442	7419504	7419802	MSTS01000071.1	7400000	7450000	7450001	MSTS01000071.1_7419802	8	5	6	2	7
	V	scaf00071	13082442	7425955	7426248	MSTS01000071.1	7400000	7450000	7450001	MSTS01000071.1_7426248	5	7	8	9	10
	V	scaf00071	13082442	7444981	7445279	MSTS01000071.1	7400000	7450000	7450001	MSTS01000071.1_7445279	5	7	8	9	10
	V	scaf00071	13082442	7451197	7451493	MSTS01000071.1	7450000	7500000	7500001	MSTS01000071.1_7451493	5	7	8	9	10
	V	scaf00071	13082442	7455236	7455534	MSTS01000071.1	7450000	7500000	7500001	MSTS01000071.1_7455534	5	7	8	9	10
	V	scaf00071	13082442	7463123	7463424	MSTS01000071.1	7450000	7500000	7500001	MSTS01000071.1_7463424	5	7	8	9	10
	V	scaf00071	13082442	7474365	7474663	MSTS01000071.1	7450000	7500000	7500001	MSTS01000071.1_7474663	5	7	8	9	10
	V	scaf00071	13082442	7481948	7482246	MSTS01000071.1	7450000	7500000	7500001	MSTS01000071.1_7482246	5	7	8	9	10
	V	scaf00071	13082442	7488292	7488588	MSTS01000071.1	7450000	7500000	7500001	MSTS01000071.1_7488588	5	7	8	9	10
	V	scaf00071	13082442	7500167	7500465	MSTS01000071.1	7500000	7550000	7550001	MSTS01000071.1_7500465	6	7	8	9	5
	V	scaf00071	13082442	7503235	7503533	MSTS01000071.1	7500000	7550000	7550001	MSTS01000071.1_7503533	6	7	8	9	5
	V	scaf00071	13082442	7507215	7507513	MSTS01000071.1	7500000	7550000	7550001	MSTS01000071.1_7507513	6	7	8	9	5
	V	scaf00071	13082442	7522490	7522788	MSTS01000071.1	7500000	7550000	7550001	MSTS01000071.1_7522788	6	7	8	9	5
	V	scaf00071	13082442	7526316	7526614	MSTS01000071.1	7500000	7550000	7550001	MSTS01000071.1_7526614	6	7	8	9	5
	D	scaf00071	13082442	7557651	7557662	MSTS01000071.1	7550000	7600000	7600001	MSTS01000071.1_7557662	6	7	8	9	5
	J	scaf00071	13082442	7558469	7558517	MSTS01000071.1	7550000	7600000	7600001	MSTS01000071.1_7558517	6	7	8	9	5
	J	scaf00071	13082442	7558607	7558654	MSTS01000071.1	7550000	7600000	7600001	MSTS01000071.1_7558654	6	7	8	9	5
	J	scaf00071	13082442	7559476	7559525	MSTS01000071.1	7550000	7600000	7600001	MSTS01000071.1_7559525	6	7	8	9	5
	J	scaf00071	13082442	7560576	7560625	MSTS01000071.1	7550000	7600000	7600001	MSTS01000071.1_7560625	1	7	1	2	2
	C	scaf00071	13082442	7563093	7565026	MSTS01000071.1	7550000	7600000	7600001	MSTS01000071.1_7565026	1	7	1	2	2
	D	scaf00071	13082442	7570847	7570863	MSTS01000071.1	7550000	7600000	7600001	MSTS01000071.1_7570863	1	7	1	2	2
	J	scaf00071	13082442	7571447	7571493	MSTS01000071.1	7550000	7600000	7600001	MSTS01000071.1_7571493	1	7	1	2	2
	J	scaf00071	13082442	7571762	7571815	MSTS01000071.1	7550000	7600000	7600001	MSTS01000071.1_7571815	1	7	1	2	2
	C	scaf00071	13082442	7576505	7578353	MSTS01000071.1	7550000	7600000	7600001	MSTS01000071.1_7578353	1	7	1	2	2
	D	scaf00071	13082442	7583236	7583260	MSTS01000071.1	7550000	7600000	7600001	MSTS01000071.1_7583260	1	7	1	2	2
	J	scaf00071	13082442	7584098	7584148	MSTS01000071.1	7550000	7600000	7600001	MSTS01000071.1_7584148	1	7	1	2	2
	J	scaf00071	13082442	7584321	7584369	MSTS01000071.1	7550000	7600000	7600001	MSTS01000071.1_7584369	1	7	1	2	2
	J	scaf00071	13082442	7584863	7584911	MSTS01000071.1	7550000	7600000	7600001	MSTS01000071.1_7584911	1	7	1	2	2
	C	scaf00071	13082442	7589298	7591380	MSTS01000071.1	7550000	7600000	7600001	MSTS01000071.1_7591380	1	7	1	2	2	6.00417
TRG	V	scaf00153	7808901	554368	554056	MSTS01000153.1	550000	600000	600001	MSTS01000153.1_554368	5	5	1	1	4
	V	scaf00153	7808901	527830	527519	MSTS01000153.1	500000	550000	550001	MSTS01000153.1_527830	8	6	5	9	3
	V	scaf00153	7808901	522202	521891	MSTS01000153.1	500000	550000	550001	MSTS01000153.1_522202	8	6	5	9	3
	V	scaf00153	7808901	514185	513874	MSTS01000153.1	500000	550000	550001	MSTS01000153.1_514185	8	6	5	9	3
	J	scaf00153	7808901	508315	508256	MSTS01000153.1	500000	550000	550001	MSTS01000153.1_508315	8	6	5	9	3
	J	scaf00153	7808901	504015	503957	MSTS01000153.1	500000	550000	550001	MSTS01000153.1_504015	8	6	5	9	3
	J	scaf00153	7808901	502805	502756	MSTS01000153.1	500000	550000	550001	MSTS01000153.1_502805	8	6	5	9	3
	J	scaf00153	7808901	500250	500201	MSTS01000153.1	500000	550000	550001	MSTS01000153.1_500250	8	6	5	9	3
	C	scaf00153	7808901	496575	488465	MSTS01000153.1	450000	500000	500001	MSTS01000153.1_496575	8	6	5	9	3	5.86667
TRM	V	scaf00059	14301540	4593935	4594236	MSTS01000059.1	4550000	4600000	4600001	MSTS01000059.1_4594236	8	10	10	10	8
	D	scaf00059	14301540	4598219	4598235	MSTS01000059.1	4550000	4600000	4600001	MSTS01000059.1_4598235	8	10	10	10	8
	D	scaf00059	14301540	4609409	4609419	MSTS01000059.1	4600000	4650000	4650001	MSTS01000059.1_4609419	10	10	10	10	7
	J	scaf00059	14301540	4616637	4616690	MSTS01000059.1	4600000	4650000	4650001	MSTS01000059.1_4616690	10	10	10	10	7
	Vj	scaf00059	14301540	4617311	4617664	MSTS01000059.1	4600000	4650000	4650001	MSTS01000059.1_4617664	10	10	10	10	7
	C	scaf00059	14301540	4618264	4621936	MSTS01000059.1	4600000	4650000	4650001	MSTS01000059.1_4621936	10	10	10	10	7
	V (pseudo)	scaf00059	14301540	4631612	4631911	MSTS01000059.1	4600000	4650000	4650001	MSTS01000059.1_4631911	10	10	10	10	7
	D	scaf00059	14301540	4646252	4646267	MSTS01000059.1	4600000	4650000	4650001	MSTS01000059.1_4646267	10	10	10	10	7
	J	scaf00059	14301540	4669209	4669262	MSTS01000059.1	4650000	4700000	4700001	MSTS01000059.1_4669262	10	10	10	10	7
	Vj	scaf00059	14301540	4669895	4670252	MSTS01000059.1	4650000	4700000	4700001	MSTS01000059.1_4670252	10	10	10	10	7
	C	scaf00059	14301540	4670903	4675896	MSTS01000059.1	4650000	4700000	4700001	MSTS01000059.1_4675896	10	10	10	10	7
	V (pseudo)	scaf00059	14301540	4798953	4799249	MSTS01000059.1	4750000	4800000	4800001	MSTS01000059.1_4799249	10	10	10	10	7
	J (pseudo)	scaf00059	14301540	4922693	4922741	MSTS01000059.1	4900000	4950000	4950001	MSTS01000059.1_4922741	10	10	8	9	9
	Vj (pseudo)	scaf00059	14301540	4924070	4924439	MSTS01000059.1	4900000	4950000	4950001	MSTS01000059.1_4924439	10	10	8	9	9
	C (pseudo)	scaf00059	14301540	4925100	4929699	MSTS01000059.1	4900000	4950000	4950001	MSTS01000059.1_4929699	10	10	8	9	9
	V	scaf00059	14301540	4937713	4938009	MSTS01000059.1	4900000	4950000	4950001	MSTS01000059.1_4938009	10	10	8	9	9
	D	scaf00059	14301540	4977890	4977905	MSTS01000059.1	4950000	5000000	5000001	MSTS01000059.1_4977905	10	10	8	9	9
	J	scaf00059	14301540	4986590	4986641	MSTS01000059.1	4950000	5000000	5000001	MSTS01000059.1_4986641	10	10	8	9	9
	Vj	scaf00059	14301540	4987214	4987567	MSTS01000059.1	4950000	5000000	5000001	MSTS01000059.1_4987567	10	10	8	9	9
	C	scaf00059	14301540	4988133	4991066	MSTS01000059.1	4950000	5000000	5000001	MSTS01000059.1_4991066	10	10	8	9	9	9.3
IGH	V	scaf00106	9962685	60215	59915	MSTS01000106.1	50000	100000	100001	MSTS01000106.1_60215	8	10	9	10	10
	V	scaf00394	836706	141967	141667	MSTS01000349.1	100000	150000	150001	MSTS01000349.1_141967	9	7	6	10	10
	V	scaf00394	836706	269964	269664	MSTS01000394.1	250000	300000	300001	MSTS01000394.1_269664
	V	scaf00394	836706	341555	341255	MSTS01000394.1	300000	350000	350001	MSTS01000394.1_341255
	V	scaf00394	836706	366376	366076	MSTS01000394.1	350000	400000	400001	MSTS01000394.1_366076
	V	scaf00394	836706	381122	380822	MSTS01000394.1	350000	400000	400001	MSTS01000394.1_380822
	V	scaf00394	836706	432990	432690	MSTS01000394.1	400000	450000	450001	MSTS01000394.1_432690
	V	scaf00394	836706	479488	479188	MSTS01000394.1	450000	500000	500001	MSTS01000394.1_479188
	V	scaf00394	836706	494158	493858	MSTS01000394.1	450000	500000	500001	MSTS01000394.1_493858
	V	scaf00394	836706	532007	531707	MSTS01000394.1	500000	550000	550001	MSTS01000394.1_531707
	V	scaf00394	836706	544747	544447	MSTS01000394.1	500000	550000	550001	MSTS01000394.1_544447
	V	scaf00394	836706	720368	720068	MSTS01000394.1	700000	750000	750001	MSTS01000394.1_720068
	V	scaf00394	836706	627864	627564	MSTS01000394.1	600000	650000	650001	MSTS01000394.1_627564
	V	scaf00448	271060	230886	231186	MSTS01000448.1	200000	250000	250001	MSTS01000448.1_231186
	V	scaf00448	271060	242250	242550	MSTS01000448.1	200000	250000	250001	MSTS01000448.1_242550
	V	scaf00448	271060	14076	13776	MSTS01000448.1	0	50000	50001	MSTS01000448.1_13776
	V	scaf00448	271060	19216	18916	MSTS01000448.1	0	50000	50001	MSTS01000448.1_18916
	V	scaf00448	271060	76814	76514	MSTS01000448.1	50000	100000	100001	MSTS01000448.1_76514
	V	scaf00448	271060	100565	100265	MSTS01000448.1	100000	150000	150001	MSTS01000448.1_100265
	V	scaf00448	271060	156471	156171	MSTS01000448.1	150000	200000	200001	MSTS01000448.1_156171
	V	scaf00488	271060	22360	22060	MSTS01000488.1	0	50000	50001	MSTS01000488.1_22060
	V	scaf00488	271060	90803	90503	MSTS01000488.1	50000	100000	100001	MSTS01000488.1_90503
	V	scaf00500	131925	97455	97755	MSTS01000500.1	50000	100000	100001	MSTS01000500.1_97755
	V	scaf00505	120609	39842	40142	MSTS01000505.1	0	50000	50001	MSTS01000505.1_40142
	V	scaf00505	120609	69915	70215	MSTS01000505.1	50000	100000	100001	MSTS01000505.1_70215
	V	scaf00523	99869	66375	66675	MSTS01000523.1	50000	100000	100001	MSTS01000523.1_66675
	V	scaf00563	72781	16278	16578	MSTS01000563.1	0	50000	50001	MSTS01000563.1_16578
	V	scaf00563	72781	44690	44990	MSTS01000563.1	0	50000	50001	MSTS01000563.1_44990
	V	scaf00563	72781	55082	55382	MSTS01000563.1	50000	100000	100001	MSTS01000563.1_55382
	V	scaf00570	69484	23239	23539	MSTS01000570.1	0	50000	50001	MSTS01000570.1_23539
	V	scaf00618	57580	20179	20479	MSTS01000618.1	0	50000	50001	MSTS01000618.1_20479
	V	scaf00709	44585	860	1160	MSTS01000709.1	0	50000	50001	MSTS01000709.1_1160
	V	scaf00709	44585	18268	18568	MSTS01000709.1	0	50000	50001	MSTS01000709.1_18568
	V	scaf00915	33121	20428	20128	MSTS01000915.1	0	50000	50001	MSTS01000915.1_20128
	V	scaf00924	32814	29797	29497	MSTS01000924.1	0	50000	50001	MSTS01000924.1_29497
	V	scaf00926	32731	22814	23114	MSTS01000926.1	0	50000	50001	MSTS01000926.1_23114
	M	scaf00262	3566185	4946	8274	MSTS01000262.1	0	50000	50001	MSTS01000262.1_8274	7	6	5	6	9
	G	scaf00262	3566185	94090	98152	MSTS01000262.1	50000	100000	100001	MSTS01000262.1_98152	7	6	5	6	9
	E	scaf00262	3566185	133616	136708	MSTS01000262.1	100000	150000	150001	MSTS01000262.1_136708	7	6	5	6	9
	A	scaf00262	3566185	167921	170173	MSTS01000262.1	150000	200000	200001	MSTS01000262.1_170173	8	6	7	7	5	7.36667
IGK	V	scaf00147	8099378	11269	10975	MSTS01000147.1	0	50000	50001	MSTS01000147.1_11269	9	4	9	9	5
	V	scaf00147	8099378	23854	23560	MSTS01000147.1	0	50000	50001	MSTS01000147.1_23854	9	4	6	10	2
	V	scaf00147	8099378	38079	37785	MSTS01000147.1	0	50000	50001	MSTS01000147.1_38079	6	1	4	9	5
	V	scaf00147	8099378	46502	46208	MSTS01000147.1	0	50000	50001	MSTS01000147.1_46502	6	1	4	9	5
	V	scaf00147	8099378	82811	82517	MSTS01000147.1	50000	100000	100001	MSTS01000147.1_82811	7	3	6	8	4
	V	scaf00147	8099378	98127	97833	MSTS01000147.1	50000	100000	100001	MSTS01000147.1_98127	9	6	8	10	7
	V	scaf00147	8099378	113574	113280	MSTS01000147.1	100000	150000	150001	MSTS01000147.1_113574	7	2	5	10	8
	V	scaf00147	8099378	118895	118601	MSTS01000147.1	100000	150000	150001	MSTS01000147.1_118895	7	2	5	10	8
	V	scaf00147	8099378	124568	124274	MSTS01000147.1	100000	150000	150001	MSTS01000147.1_124568	7	2	5	10	8
	V	scaf00147	8099378	131593	131299	MSTS01000147.1	100000	150000	150001	MSTS01000147.1_131593	6	1	8	10	8
	V	scaf00147	8099378	137088	136794	MSTS01000147.1	100000	150000	150001	MSTS01000147.1_137088	6	1	8	10	8
	V	scaf00147	8099378	155445	155151	MSTS01000147.1	150000	200000	200001	MSTS01000147.1_155445	6	4	7	8	6
	V	scaf00372	1214786	11432	11726	MSTS01000372.1	0	50000	50001	MSTS01000372.1_11726	6	1	7	7	7
	V	scaf00372	1214786	19679	19973	MSTS01000372.1	0	50000	50001	MSTS01000372.1_19973	7	6	9	10	4
	V	scaf00372	1214786	24192	24486	MSTS01000372.1	0	50000	50001	MSTS01000372.1_24486	7	6	9	10	4
	V	scaf00372	1214786	35076	35370	MSTS01000372.1	0	50000	50001	MSTS01000372.1_35370	7	7	10	10	6
	V	scaf00372	1214786	50270	50564	MSTS01000372.1	50000	100000	100001	MSTS01000372.1_50564	7	7	10	10	6
	V	scaf00372	1214786	88897	89191	MSTS01000372.1	50000	100000	100001	MSTS01000372.1_89191	8	5	9	5	1
	V	scaf00372	1214786	94390	94684	MSTS01000372.1	50000	100000	100001	MSTS01000372.1_94684	8	5	9	5	1
	V	scaf00372	1214786	99783	100077	MSTS01000372.1	50000	100000	100001	MSTS01000372.1_100077	8	5	9	5	1
	V	scaf00372	1214786	522733	523027	MSTS01000372.1	500000	550000	550001	MSTS01000372.1_523027	2	3	5	3	1
	V	scaf00372	1214786	957913	958207	MSTS01000372.1	950000	1000000	1000001	MSTS01000372.1_958207	4	7	7	4	2
	V	scaf00372	1214786	985666	985960	MSTS01000372.1	950000	1000000	1000001	MSTS01000372.1_985960	2	2	6	5	2
	V	scaf00372	1214786	1008929	1009223	MSTS01000372.1	1000000	1050000	1050001	MSTS01000372.1_1009223	1	6	6	3	5
	V	scaf00372	1214786	1034013	1034307	MSTS01000372.1	1000000	1050000	1050001	MSTS01000372.1_1034307	4	8	10	2	3
	V	scaf00372	1214786	1037248	1037542	MSTS01000372.1	1000000	1050000	1050001	MSTS01000372.1_1037542	2	5	9	9	4
	V	scaf00372	1214786	1047172	1047466	MSTS01000372.1	1000000	1050000	1050001	MSTS01000372.1_1047466	2	5	9	9	4
	V	scaf00372	1214786	1057344	1057638	MSTS01000372.1	1050000	1100000	1100001	MSTS01000372.1_1057638	3	3	4	4	2
	V	scaf00372	1214786	1062050	1062344	MSTS01000372.1	1050000	1100000	1100001	MSTS01000372.1_1062344	3	3	4	4	2
	V	scaf00372	1214786	1070222	1070516	MSTS01000372.1	1050000	1100000	1100001	MSTS01000372.1_1070516	3	3	4	4	2
	V	scaf00372	1214786	1076590	1076884	MSTS01000372.1	1050000	1100000	1100001	MSTS01000372.1_1076884	1	8	8	7	1
	V	scaf00372	1214786	1089598	1089892	MSTS01000372.1	1050000	1100000	1100001	MSTS01000372.1_1089892	6	6	8	4	5
	V	scaf00372	1214786	1098451	1098745	MSTS01000372.1	1050000	1100000	1100001	MSTS01000372.1_1098745	6	6	8	4	5
	V	scaf00372	1214786	1115837	1116131	MSTS01000372.1	1100000	1150000	1150001	MSTS01000372.1_1116131	3	5	2	5	4
	V	scaf00372	1214786	1120779	1121073	MSTS01000372.1	1100000	1150000	1150001	MSTS01000372.1_1121073	3	5	2	5	4
	V	scaf00419	475585	8879	9173	MSTS01000419.1	0	50000	50001	MSTS01000419.1_8879
	V	scaf00419	475585	24727	25021	MSTS01000419.1	0	50000	50001	MSTS01000419.1_24727
	V	scaf00419	475585	29123	29417	MSTS01000419.1	0	50000	50001	MSTS01000419.1_29123
	V	scaf00419	475585	40499	40793	MSTS01000419.1	0	50000	50001	MSTS01000419.1_40499
	V	scaf00419	475585	52781	53075	MSTS01000419.1	50000	100000	100001	MSTS01000419.1_52781
	V	scaf00419	475585	173763	174057	MSTS01000419.1	150000	200000	200001	MSTS01000419.1_173763
	V	scaf00436	331223	39472	39766	MSTS01000436.1	0	50000	50001	MSTS01000436.1_39472
	V	scaf00436	331223	6130	5836	MSTS01000436.1	0	50000	50001	MSTS01000436.1_6130
	V	scaf00436	331223	28929	28635	MSTS01000436.1	0	50000	50001	MSTS01000436.1_28929
	V	scaf00436	331223	34407	34113	MSTS01000436.1	0	50000	50001	MSTS01000436.1_34407
	V	scaf00436	331223	42066	41772	MSTS01000436.1	0	50000	50001	MSTS01000436.1_42066
	V	scaf00436	331223	89183	88889	MSTS01000436.1	50000	100000	100001	MSTS01000436.1_89183
	V	scaf00436	331223	100212	99918	MSTS01000436.1	100000	150000	150001	MSTS01000436.1_100212
	V	scaf00504	120693	4912	4618	MSTS01000504.1	0	50000	50001	MSTS01000504.1_4912
	V	scaf00504	120693	13930	13636	MSTS01000504.1	0	50000	50001	MSTS01000504.1_13930
	V	scaf00504	120693	28882	28588	MSTS01000504.1	0	50000	50001	MSTS01000504.1_28882
	V	scaf00504	120693	45863	45569	MSTS01000504.1	0	50000	50001	MSTS01000504.1_45863
	V	scaf00504	120693	67140	66846	MSTS01000504.1	50000	100000	100001	MSTS01000504.1_67140
	V	scaf00504	120693	86432	86138	MSTS01000504.1	50000	100000	100001	MSTS01000504.1_86432
	V	scaf00504	120693	93847	93553	MSTS01000504.1	50000	100000	100001	MSTS01000504.1_93847
	V	scaf00504	120693	113098	112804	MSTS01000504.1	100000	150000	150001	MSTS01000504.1_113098
	V	scaf00576	68078	6860	7154	MSTS01000576.1	0	50000	50001	MSTS01000576.1_6860
	V	scaf00576	68078	12639	12933	MSTS01000576.1	0	50000	50001	MSTS01000576.1_12639
	V	scaf00576	68078	17794	18088	MSTS01000576.1	0	50000	50001	MSTS01000576.1_17794
	V	scaf00576	68078	24972	25266	MSTS01000576.1	0	50000	50001	MSTS01000576.1_24972
	V	scaf00576	68078	44285	44579	MSTS01000576.1	0	50000	50001	MSTS01000576.1_44285
	V	scaf00576	68078	49731	50025	MSTS01000576.1	0	50000	50001	MSTS01000576.1_49731
	V	scaf00576	68078	57644	57938	MSTS01000576.1	50000	100000	100001	MSTS01000576.1_57644
	V	scaf00642	53285	35834	35540	MSTS01000642.1	0	50000	50001	MSTS01000642.1_35834
	V	scaf00700	45336	18975	19269	MSTS01000700.1	0	50000	50001	MSTS01000700.1_18975
	V	scaf00700	45336	30802	31096	MSTS01000700.1	0	50000	50001	MSTS01000700.1_30802
	V	scaf00705	44951	8147	7853	MSTS01000705.1	0	50000	50001	MSTS01000705.1_8147
	V	scaf00705	44951	18058	17764	MSTS01000705.1	0	50000	50001	MSTS01000705.1_18058
	V	scaf00705	44951	33127	32833	MSTS01000705.1	0	50000	50001	MSTS01000705.1_33127
	V	scaf00974	31200	7271	7565	MSTS01000974.1	0	50000	50001	MSTS01000974.1_7271
	V	scaf00974	31200	11887	12181	MSTS01000974.1	0	50000	50001	MSTS01000974.1_11887
	V	scaf00974	31200	24181	24475	MSTS01000974.1	0	50000	50001	MSTS01000974.1_24181
	V	scaf00366	1298548	966128	966422	MSTS01000336.1	950000	1000000	1000001	MSTS01000336.1_966422	8	9	9	5	8
	V	scaf00366	1298548	939829	940123	MSTS01000336.1	900000	950000	950001	MSTS01000336.1_940123	8	9	9	5	8
	V	scaf00366	1298548	918168	918462	MSTS01000336.1	900000	950000	950001	MSTS01000336.1_918462	8	9	9	5	8
	V	scaf00366	1298548	734933	735227	MSTS01000336.1	700000	750000	750001	MSTS01000336.1_735227	10	9	10	7	8
	V	scaf00366	1298548	730300	730594	MSTS01000336.1	700000	750000	750001	MSTS01000336.1_730594	10	9	10	7	8
	V	scaf00366	1298548	717617	717911	MSTS01000336.1	700000	750000	750001	MSTS01000336.1_717911	10	9	10	7	8
	J	scaf00366	1298548	644437	644400	MSTS01000336.1	600000	650000	650001	MSTS01000336.1_644437	10	9	10	7	8
	J	scaf00366	1298548	644082	644044	MSTS01000336.1	600000	650000	650001	MSTS01000336.1_644082	10	9	10	7	8
	J	scaf00366	1298548	643454	643417	MSTS01000336.1	600000	650000	650001	MSTS01000336.1_643454	10	9	10	7	8
	C	scaf00366	1298548	638912	638594	MSTS01000336.1	600000	650000	650001	MSTS01000336.1_638912	10	9	10	7	8	6.20889
IGL	V	scaf00354	1575328	1386044	1385714	MSTS01000354.1	1350000	1400000	1400001	MSTS01000354.1_1386044	6	4	4	5	5
	V	scaf00354	1575328	196524	196194	MSTS01000354.1	150000	200000	200001	MSTS01000354.1_196524	4	1	2	2	8
	V	scaf00354	1575328	181637	181307	MSTS01000354.1	150000	200000	200001	MSTS01000354.1_181637	7	5	5	6	10
	V	scaf00354	1575328	172682	172352	MSTS01000354.1	150000	200000	200001	MSTS01000354.1_172682	7	5	5	6	10
	V	scaf00354	1575328	161805	161475	MSTS01000354.1	150000	200000	200001	MSTS01000354.1_161805	7	5	5	6	10
	V	scaf00354	1575328	144851	144521	MSTS01000354.1	100000	150000	150001	MSTS01000354.1_144851	5	4	5	6	10
	V	scaf00354	1575328	134092	133762	MSTS01000354.1	100000	150000	150001	MSTS01000354.1_134092	5	4	5	6	10
	V	scaf00354	1575328	125158	124828	MSTS01000354.1	100000	150000	150001	MSTS01000354.1_125158	5	4	5	6	10
	V	scaf00354	1575328	116236	115906	MSTS01000354.1	100000	150000	150001	MSTS01000354.1_116236	5	4	5	6	10
	V	scaf00354	1575328	87912	87582	MSTS01000354.1	50000	100000	100001	MSTS01000354.1_87912	6	2	4	2	7
	V	scaf00354	1575328	76395	76065	MSTS01000354.1	50000	100000	100001	MSTS01000354.1_76395	6	2	4	2	7
	J	scaf00354	1575328	38693	38656	MSTS01000354.1	0	50000	50001	MSTS01000354.1_38693	7	6	9	4	9
	C	scaf00354	1575328	36837	36519	MSTS01000354.1	0	50000	50001	MSTS01000354.1_36837	7	6	9	4	9
	J	scaf00354	1575328	24930	24893	MSTS01000354.1	0	50000	50001	MSTS01000354.1_24930	7	6	9	4	9
	C	scaf00354	1575328	23355	23036	MSTS01000354.1	0	50000	50001	MSTS01000354.1_23355	7	6	9	4	9
	J	scaf00354	1575328	17934	17897	MSTS01000354.1	0	50000	50001	MSTS01000354.1_17934	7	6	9	4	9
	C	scaf00354	1575328	16209	15891	MSTS01000354.1	0	50000	50001	MSTS01000354.1_16209	7	6	9	4	9
	J	scaf00354	1575328	12131	12094	MSTS01000354.1	0	50000	50001	MSTS01000354.1_12131	7	6	9	4	9
	C	scaf00354	1575328	10649	10330	MSTS01000354.1	0	50000	50001	MSTS01000354.1_10649	7	6	9	4	9	6.12632
MHC – extended class I	MOG	Scaf00255	3701240	3479251	3458447	MSTS01000255.1	3450000	3500000	3500001	MSTS01000255.1_3479251	6	6	8	7	9
	PchiGABR1	Scaf00255	3701240	3523799	3549033	MSTS01000255.1	3500000	3550000	3550001	MSTS01000255.1_3549033	5	4	5	3	6
	UBD	Scaf00255	3701240	3599720	3600196	MSTS01000255.1	3550000	3600000	3600001	MSTS01000255.1_3600196	5	2	8	9	7	6
MHC – olfactory receptors	OR2B11*	Scaf00255	3701240	535010	535828	MSTS01000255.1	500000	550000	550001	MSTS01000255.1_535828	1	3	3	1	4
	OR2I1A*	Scaf00255	3701240	3583947	3583690	MSTS01000255.1	3550000	3600000	3600001	MSTS01000255.1_3583947	5	4	5	3	6
	OR2I1B*	Scaf00255	3701240	3602656	3601723	MSTS01000255.1	3600000	3650000	3650001	MSTS01000255.1_3602656	5	2	8	9	7
	OR2H2	Scaf00255	3701240	3647057	3646140	MSTS01000255.1	3600000	3650000	3650001	MSTS01000255.1_3647057	5	2	8	9	7
	OR2I1C*	Scaf00255	3701240	3664020	3664953	MSTS01000255.1	3650000	3700000	3700001	MSTS01000255.1_3664953	10	10	10	10	7	5.76
MHC – antigen processing genes	BRD	Scaf00255	3701240	270626	263796	MSTS01000255.1	250000	300000	300001	MSTS01000255.1_270626	4	4	6	3	2
	PSMB9a*	Scaf00255	3701240	432215	427962	MSTS01000255.1	400000	450000	450001	MSTS01000255.1_432215	5	3	2	5	1
	TAP1a	Scaf00255	3701240	432838	443064	MSTS01000255.1	400000	450000	450001	MSTS01000255.1_443064	5	3	2	5	1
	PSMB8a	Scaf00255	3701240	448603	451474	MSTS01000255.1	400000	450000	450001	MSTS01000255.1_451474	5	3	2	5	1
	TAP2a	Scaf00255	3701240	483931	500279	MSTS01000255.1	450000	500000	500001	MSTS01000255.1_500279	1	2	4	1	5
	PSMB9b	Scaf00255	3701240	580890	576946	MSTS01000255.1	550000	600000	600001	MSTS01000255.1_580890	2	3	8	1	3
	TAP1b*	Scaf00255	3701240	581466	591983	MSTS01000255.1	550000	600000	600001	MSTS01000255.1_591983	2	3	8	1	3
	PSMB8b*	Scaf00255	3701240	597464	600332	MSTS01000255.1	550000	600000	600001	MSTS01000255.1_600332	2	3	8	1	3
	PSMB9c*	Scaf00255	3701240	896015	892685	MSTS01000255.1	850000	900000	900001	MSTS01000255.1_896015	1	7	3	3	2
	TAP1c*	Scaf00255	3701240	896616	909372	MSTS01000255.1	850000	900000	900001	MSTS01000255.1_909372	1	7	3	3	2
	TAP2b*	Scaf00255	3701240	916847	931482	MSTS01000255.1	900000	950000	950001	MSTS01000255.1_931482	7	9	10	8	8
	TAP2c *	Scaf00255	3701240	1039613	1023977	MSTS01000255.1	1000000	1050000	1050001	MSTS01000255.1_1039613	1	2	7	8	3
	BTNL2like	Scaf00255	3701240	1434995	1460106	MSTS01000255.1	1400000	1450000	1450001	MSTS01000255.1_1460106	1	1	1	1	1	3.55385
MHC – extended class II	ZNF314*	Scaf00255	3701240	60109	59072	MSTS01000255.1	50000	100000	100001	MSTS01000255.1_60109	5	6	9	4	1
	RING1	Scaf00255	3701240	66739	64334	MSTS01000255.1	50000	100000	100001	MSTS01000255.1_66739	5	6	9	4	1
	HSD17B8	Scaf00255	3701240	71218	69256	MSTS01000255.1	50000	100000	100001	MSTS01000255.1_71218	5	6	9	4	1
	SLC39A7	Scaf00255	3701240	74668	72005	MSTS01000255.1	50000	100000	100001	MSTS01000255.1_74668	5	6	9	4	1
	RXRB	Scaf00255	3701240	75417	81817	MSTS01000255.1	50000	100000	100001	MSTS01000255.1_81817	5	6	9	4	1
	COL11A2	Scaf00255	3701240	84412	120055	MSTS01000255.1	50000	100000	100001	MSTS01000255.1_120055	3	3	5	4	1	4.7
MHC – framework genes	VRSlike	Scaf00255	3701240	2099118	2128265	MSTS01000255.1	2050000	2100000	2100001	MSTS01000255.1_2128265	5	2	7	7	1
	MIClike	Scaf00255	3701240	2457674	2473148	MSTS01000255.1	2450000	2500000	2500001	MSTS01000255.1_2473148	2	2	3	4	1
	POU5F1	Scaf00255	3701240	2546054	2553963	MSTS01000255.1	2500000	2550000	2550001	MSTS01000255.1_2553963	3	4	1	2	1
	TCF19	Scaf00255	3701240	2573921	2569699	MSTS01000255.1	2550000	2600000	2600001	MSTS01000255.1_2573921	3	4	1	2	1
	CCHCR1	Scaf00255	3701240	2576487	2587576	MSTS01000255.1	2550000	2600000	2600001	MSTS01000255.1_2587576	3	4	1	2	1
	PSORS1C2	Scaf00255	3701240	2589349	2590760	MSTS01000255.1	2550000	2600000	2600001	MSTS01000255.1_2590760	3	4	1	2	1
	CDSN	Scaf00255	3701240	2646355	2648001	MSTS01000255.1	2600000	2650000	2650001	MSTS01000255.1_2648001	3	6	4	3	1
	STG	Scaf00255	3701240	2650569	2651555	MSTS01000255.1	2650000	2700000	2700001	MSTS01000255.1_2651555	3	6	4	3	1
	MUC21	Scaf00255	3701240	2734161	2733956	MSTS01000255.1	2700000	2750000	2750001	MSTS01000255.1_2734161	1	2	5	1	1
	DPCR1	Scaf00255	3701240	2772754	2770941	MSTS01000255.1	2750000	2800000	2800001	MSTS01000255.1_2772754	1	2	5	1	1
	SFTA2	Scaf00255	3701240	2796252	2797002	MSTS01000255.1	2750000	2800000	2800001	MSTS01000255.1_2797002	1	2	7	4	5
	VRS2	Scaf00255	3701240	2820626	2808811	MSTS01000255.1	2800000	2850000	2850001	MSTS01000255.1_2820626	1	2	7	4	5
	GTF2H4	Scaf00255	3701240	2829267	2823446	MSTS01000255.1	2800000	2850000	2850001	MSTS01000255.1_2829267	1	2	7	4	5
	DDR1	Scaf00255	3701240	2860919	2849465	MSTS01000255.1	2850000	2900000	2900001	MSTS01000255.1_2860919	3	5	6	7	4
	IER3	Scaf00255	3701240	2971581	2972194	MSTS01000255.1	2950000	3000000	3000001	MSTS01000255.1_2972194	3	6	2	5	1
	FLOT1	Scaf00255	3701240	2975474	2980995	MSTS01000255.1	2950000	3000000	3000001	MSTS01000255.1_2980995	3	6	2	5	1
	TUBB	Scaf00255	3701240	2986731	2982829	MSTS01000255.1	2950000	3000000	3000001	MSTS01000255.1_2986731	3	6	2	5	1
	MDC1	Scaf00255	3701240	2994896	3002074	MSTS01000255.1	2950000	3000000	3000001	MSTS01000255.1_3002074	3	6	2	5	1
	NRM	Scaf00255	3701240	3002543	3006100	MSTS01000255.1	3000000	3050000	3050001	MSTS01000255.1_3006100	3	6	2	5	1
	PPP1R18	Scaf00255	3701240	3009774	3016018	MSTS01000255.1	3000000	3050000	3050001	MSTS01000255.1_3016018	1	2	3	6	2
	DHX16	Scaf00255	3701240	3022141	3038871	MSTS01000255.1	3000000	3050000	3050001	MSTS01000255.1_3038871	1	2	3	6	2
	C6orf136	Scaf00255	3701240	3050480	3039255	MSTS01000255.1	3050000	3100000	3100001	MSTS01000255.1_3050480	1	2	3	6	2
	ATAT1	Scaf00255	3701240	3060003	3054557	MSTS01000255.1	3050000	3100000	3100001	MSTS01000255.1_3060003	1	2	3	6	2
	MRPS18B	Scaf00255	3701240	3071563	3060898	MSTS01000255.1	3050000	3100000	3100001	MSTS01000255.1_3071563	1	2	3	6	2
	PPP1R10	Scaf00255	3701240	3079756	3114340	MSTS01000255.1	3050000	3100000	3100001	MSTS01000255.1_3114340	1	3	1	3	1
	ABCF1*	Scaf00255	3701240	3110956	3096825	MSTS01000255.1	3100000	3150000	3150001	MSTS01000255.1_3110956	1	3	1	3	1
	PRR3	Scaf00255	3701240	3117050	3114337	MSTS01000255.1	3100000	3150000	3150001	MSTS01000255.1_3117050	1	3	1	3	1
	GLN1	Scaf00255	3701240	3118272	3125253	MSTS01000255.1	3100000	3150000	3150001	MSTS01000255.1_3125253	1	3	1	3	1
	RPP21*	Scaf00255	3701240	3159866	3158733	MSTS01000255.1	3150000	3200000	3200001	MSTS01000255.1_3159866	5	7	7	4	3
	TRIM39	Scaf00255	3701240	3170095	3169697	MSTS01000255.1	3150000	3200000	3200001	MSTS01000255.1_3170095	5	7	7	4	3
	TRIM26like	Scaf00255	3701240	3230636	3230187	MSTS01000255.1	3200000	3250000	3250001	MSTS01000255.1_3230636	3	1	2	3	1
	TRIM26like	Scaf00255	3701240	3275173	3275613	MSTS01000255.1	3250000	3300000	3300001	MSTS01000255.1_3275613	2	6	8	4	1
	TRIM15	Scaf00255	3701240	3318135	3318550	MSTS01000255.1	3300000	3350000	3350001	MSTS01000255.1_3318550	6	6	5	1	1
	TRIM10	Scaf00255	3701240	3324433	3324864	MSTS01000255.1	3300000	3350000	3350001	MSTS01000255.1_3324864	6	6	5	1	1
	TRIM40	Scaf00255	3701240	3363144	3363488	MSTS01000255.1	3350000	3400000	3400001	MSTS01000255.1_3363488	6	6	5	1	1
	RNF39	Scaf00255	3701240	3384853	3415162	MSTS01000255.1	3350000	3400000	3400001	MSTS01000255.1_3415162	2	5	2	1	6
	TRIM39like	Scaf00255	3701240	3410023	3410604	MSTS01000255.1	3400000	3450000	3450001	MSTS01000255.1_3410604	2	5	2	1	6
	PPP1R11	Scaf00255	3701240	3419350	3417075	MSTS01000255.1	3400000	3450000	3450001	MSTS01000255.1_3419350	2	5	2	1	6
	ZNRD1	Scaf00255	3701240	3426575	3425182	MSTS01000255.1	3400000	3450000	3450001	MSTS01000255.1_3426575	6	6	8	7	9	3.22564
MHC class III	NOTCH4	Scaf00255	3701240	1616918	1647044	MSTS01000255.1	1600000	1650000	1650001	MSTS01000255.1_1647044	1	2	1	2	1
	GPSM3	Scaf00255	3701240	1650311	1651558	MSTS01000255.1	1650000	1700000	1700001	MSTS01000255.1_1651558	1	2	1	2	1
	PBX2	Scaf00255	3701240	1653477	1657121	MSTS01000255.1	1650000	1700000	1700001	MSTS01000255.1_1657121	1	2	1	2	1
	AGER	Scaf00255	3701240	1659743	1662370	MSTS01000255.1	1650000	1700000	1700001	MSTS01000255.1_1662370	1	2	1	2	1
	RNF5	Scaf00255	3701240	1666900	1663341	MSTS01000255.1	1650000	1700000	1700001	MSTS01000255.1_1666900	1	2	1	2	1
	AGPAT1	Scaf00255	3701240	1673545	1676968	MSTS01000255.1	1650000	1700000	1700001	MSTS01000255.1_1676968	1	2	1	2	1
	EGFL8	Scaf00255	3701240	1681765	1678999	MSTS01000255.1	1650000	1700000	1700001	MSTS01000255.1_1681765	1	2	1	2	1
	PPT2	Scaf00255	3701240	1687472	1684274	MSTS01000255.1	1650000	1700000	1700001	MSTS01000255.1_1687472	1	2	1	2	1
	PRRT1	Scaf00255	3701240	1694453	1696010	MSTS01000255.1	1650000	1700000	1700001	MSTS01000255.1_1696010	1	2	1	2	1
	FKBPL	Scaf00255	3701240	1720514	1721629	MSTS01000255.1	1700000	1750000	1750001	MSTS01000255.1_1721629	1	2	1	2	1
	ATF6B	Scaf00255	3701240	1724405	1734441	MSTS01000255.1	1700000	1750000	1750001	MSTS01000255.1_1734441	1	2	1	2	1
	TNXB	Scaf00255	3701240	1746481	1807310	MSTS01000255.1	1700000	1750000	1750001	MSTS01000255.1_1807310	4	6	5	4	1
	TNXA	Scaf00255	3701240	1807297	1802877	MSTS01000255.1	1800000	1850000	1850001	MSTS01000255.1_1807297	4	6	5	4	1
	CYP21A2	Scaf00255	3701240	1812800	1808799	MSTS01000255.1	1800000	1850000	1850001	MSTS01000255.1_1812800	4	6	5	4	1
	CYP21A1P	Scaf00255	3701240	1812800	1808799	MSTS01000255.1	1800000	1850000	1850001	MSTS01000255.1_1812800	4	6	5	4	1
	C4B	Scaf00255	3701240	1868703	1845698	MSTS01000255.1	1850000	1900000	1900001	MSTS01000255.1_1868703	2	3	7	4	1
	STK19	Scaf00255	3701240	1873487	1870423	MSTS01000255.1	1850000	1900000	1900001	MSTS01000255.1_1873487	2	3	7	4	1
	DXO	Scaf00255	3701240	1874375	1875400	MSTS01000255.1	1850000	1900000	1900001	MSTS01000255.1_1875400	2	3	7	4	1
	SKIV2L	Scaf00255	3701240	1884502	1876691	MSTS01000255.1	1850000	1900000	1900001	MSTS01000255.1_1884502	2	3	7	4	1
	NELFE	Scaf00255	3701240	1889373	1895187	MSTS01000255.1	1850000	1900000	1900001	MSTS01000255.1_1895187	2	3	7	4	1
	CFB	Scaf00255	3701240	1902245	1895538	MSTS01000255.1	1900000	1950000	1950001	MSTS01000255.1_1902245	2	3	7	4	1
	PchiC2	Scaf00255	3701240	1916737	1903217	MSTS01000255.1	1900000	1950000	1950001	MSTS01000255.1_1916737	3	1	4	3	1
	ZBTB12	Scaf00255	3701240	1973191	1974625	MSTS01000255.1	1950000	2000000	2000001	MSTS01000255.1_1974625	2	4	5	7	2
	EHMT2	Scaf00255	3701240	1977395	1998375	MSTS01000255.1	1950000	2000000	2000001	MSTS01000255.1_1998375	2	4	5	7	2
	NEU1	Scaf00255	3701240	2015020	2020382	MSTS01000255.1	2000000	2050000	2050001	MSTS01000255.1_2020382	2	4	5	7	2
	HSPA1L	Scaf00255	3701240	2086453	2084447	MSTS01000255.1	2050000	2100000	2100001	MSTS01000255.1_2086453	3	5	8	8	5
	HSPA1	Scaf00255	3701240	2087893	2089721	MSTS01000255.1	2050000	2100000	2100001	MSTS01000255.1_2089721	5	2	7	7	1
	LSM2	Scaf00255	3701240	2097361	2099143	MSTS01000255.1	2050000	2100000	2100001	MSTS01000255.1_2099143	5	2	7	7	1
	VWA7	Scaf00255	3701240	2129377	2138468	MSTS01000255.1	2100000	2150000	2150001	MSTS01000255.1_2138468	5	2	7	7	1
	SAPCD1	Scaf00255	3701240	2140893	2139199	MSTS01000255.1	2100000	2150000	2150001	MSTS01000255.1_2140893	5	2	7	7	1
	MSH5	Scaf00255	3701240	2157575	2141655	MSTS01000255.1	2150000	2200000	2200001	MSTS01000255.1_2157575	1	1	1	2	1
	CLIC1	Scaf00255	3701240	2163125	2169048	MSTS01000255.1	2150000	2200000	2200001	MSTS01000255.1_2169048	1	1	1	2	1
	DDAH2	Scaf00255	3701240	2170913	2172754	MSTS01000255.1	2150000	2200000	2200001	MSTS01000255.1_2172754	1	1	1	2	1
	MPIG6B	Scaf00255	3701240	2174796	2174098	MSTS01000255.1	2150000	2200000	2200001	MSTS01000255.1_2174796	1	1	1	2	1
	LY6G6a	Scaf00255	3701240	2192545	2188263	MSTS01000255.1	2150000	2200000	2200001	MSTS01000255.1_2192545	1	1	1	2	1
	ABHD16A	Scaf00255	3701240	2202133	2219601	MSTS01000255.1	2200000	2250000	2250001	MSTS01000255.1_2219601	1	1	2	5	1
	LYG5b	Scaf00255	3701240	2225562	2225993	MSTS01000255.1	2200000	2250000	2250001	MSTS01000255.1_2225993	1	1	2	5	1
	LYG5c	Scaf00255	3701240	2252366	2249350	MSTS01000255.1	2250000	2300000	2300001	MSTS01000255.1_2252366	1	1	2	5	1
	CSNK2B	Scaf00255	3701240	2255012	2251925	MSTS01000255.1	2250000	2300000	2300001	MSTS01000255.1_2255012	1	1	2	5	1
	GPANK1	Scaf00255	3701240	2259682	2261914	MSTS01000255.1	2250000	2300000	2300001	MSTS01000255.1_2261914	1	1	2	5	1
	C6orf47	Scaf00255	3701240	2303978	2304883	MSTS01000255.1	2300000	2350000	2350001	MSTS01000255.1_2304883	1	2	6	4	1
	APOM	Scaf00255	3701240	2307716	2305696	MSTS01000255.1	2300000	2350000	2350001	MSTS01000255.1_2307716	1	2	6	4	1
	BAG6	Scaf00255	3701240	2311753	2325486	MSTS01000255.1	2300000	2350000	2350001	MSTS01000255.1_2325486	2	3	4	6	1
	PRRC2A	Scaf00255	3701240	2339433	2326075	MSTS01000255.1	2300000	2350000	2350001	MSTS01000255.1_2339433	2	3	4	6	1
	AIF1	Scaf00255	3701240	2346080	2344899	MSTS01000255.1	2300000	2350000	2350001	MSTS01000255.1_2346080	2	3	4	6	1
	NCR3	Scaf00255	3701240	2377190	2379741	MSTS01000255.1	2350000	2400000	2400001	MSTS01000255.1_2379741	3	2	3	4	1
	LST1	Scaf00255	3701240	2382675	2380728	MSTS01000255.1	2350000	2400000	2400001	MSTS01000255.1_2382675	3	2	3	4	1
	LTB	Scaf00255	3701240	2390452	2392566	MSTS01000255.1	2350000	2400000	2400001	MSTS01000255.1_2392566	3	2	3	4	1
	TNF	Scaf00255	3701240	2398540	2396851	MSTS01000255.1	2350000	2400000	2400001	MSTS01000255.1_2398540	3	2	3	4	1
	LTA	Scaf00255	3701240	2401258	2400409	MSTS01000255.1	2400000	2450000	2450001	MSTS01000255.1_2401258	3	2	3	4	1
	NFKBIL1	Scaf00255	3701240	2409775	2407567	MSTS01000255.1	2400000	2450000	2450001	MSTS01000255.1_2409775	3	2	3	4	1
	ATP6V1G2	Scaf00255	3701240	2412574	2413696	MSTS01000255.1	2400000	2450000	2450001	MSTS01000255.1_2413696	3	2	3	4	1
	DDX39B	Scaf00255	3701240	2418035	2425506	MSTS01000255.1	2400000	2450000	2450001	MSTS01000255.1_2425506	3	2	3	4	1
	HSP*	Scaf00255	3701240	2484162	2484978	MSTS01000255.1	2450000	2500000	2500001	MSTS01000255.1_2484978	2	2	3	4	1	2.66667
MHC class I	PhciMHCI*	Scaf00255	3701240	385395	398156	MSTS01000255.1	350000	400000	400001	MSTS01000255.1_398156	4	1	1	4	1
	Phci-UK	Scaf00255	3701240	403212	407221	MSTS01000255.1	400000	450000	450001	MSTS01000255.1_407221	5	3	2	5	1
	PhciMHCI*	Scaf00255	3701240	473780	475864	MSTS01000255.1	450000	500000	500001	MSTS01000255.1_475864	1	2	4	1	5
	PhciMHCI*	Scaf00255	3701240	548483	551593	MSTS01000255.1	500000	550000	550001	MSTS01000255.1_551593	1	3	3	1	4
	PhciMHCI*	Scaf00255	3701240	618951	622130	MSTS01000255.1	600000	650000	650001	MSTS01000255.1_622130	2	3	8	1	3
	Phci-UC	Scaf00255	3701240	764363	767044	MSTS01000255.1	750000	800000	800001	MSTS01000255.1_767044	6	8	9	8	6
	Phci-UE	Scaf00255	3701240	839056	841729	MSTS01000255.1	800000	850000	850001	MSTS01000255.1_841729	8	5	10	2	9
	Phci-UF	Scaf00255	3701240	986711	989369	MSTS01000255.1	950000	1000000	1000001	MSTS01000255.1_989369	1	2	7	8	3
	Phci-UG	Scaf00129	9086063	3819564	3816289	MSTS01000129.1	3800000	3850000	3850001	MSTS01000129.1_3819564	10	10	10	10	10
	PhciMHCI*	Scaf00129	9086063	3855002	3856894	MSTS01000129.1	3850000	3900000	3900001	MSTS01000129.1_3856894	10	10	10	10	10
	Phci-UH	Scaf00129	9086063	3858138	3854952	MSTS01000129.1	3850000	3900000	3900001	MSTS01000129.1_3858138	10	10	10	10	10
	PhciMHCI*	Scaf00129	9086063	3931565	3934732	MSTS01000129.1	3900000	3950000	3950001	MSTS01000129.1_3934732	10	7	10	10	10
	PhciMHCI*	Scaf00314	233025	2329061	2332452	MSTS01000314.1	2300000	2350000	2350001	MSTS01000314.1_2332452	7	6	8	5	4
	Phci-UA	Scaf00263	3507541	3143043	3139830	MSTS01000263.1	3100000	3150000	3150001	MSTS01000263.1_3143043	10	10	10	10	9
	Phci-UI	Scaf00347	1650515	1561565	1564690	MSTS01000347.1	1550000	1600000	1600001	MSTS01000347.1_1564690	9	6	8	10	10
	Phci-UD	Scaf00347	1650515	1588259	1590606	MSTS01000347.1	1550000	1600000	1600001	MSTS01000347.1_1590606	9	6	8	10	10
	PhciMHCI*	Scaf00347	1650515	1649883	1626291	MSTS01000347.1	1600000	1650000	1650001	MSTS01000347.1_1649883	9	6	8	10	10
	PhciMHCI*	Scaf00381	1011865	37807	34591	MSTS01000381.1	0	50000	50001	MSTS01000381.1_37807	10	4	7	9	6
	Phci-UB	Scaf00381	1011865	15571	11695	MSTS01000381.1	0	50000	50001	MSTS01000381.1_15571	10	4	7	9	6
	PhciMHCI*	Scaf00412	518830	372623	370240	MSTS01000412.1	350000	400000	400001	MSTS01000412.1_372623
	Phci-UJ	Scaf00454	237317	97231	94476	MSTS01000454.1	50000	100000	100001	MSTS01000454.1_97231
	PhciMHCI*	Scaf00778	39427	15205	11804	MSTS01000778.1	0	50000	50001	MSTS01000778.1_15205
	PhciMHCI*	Scaf01120	27465	3236	533	MSTS01001120.1	0	50000	50001	MSTS01001120.1_3236						6.71579
MHC class II	PhciDMA	Scaf00255	3701240	316691	319081	MSTS01000255.1	300000	350000	350001	MSTS01000255.1_319081	6	5	8	5	1
	PhciDMB	Scaf00255	3701240	340433	343965	MSTS01000255.1	300000	350000	350001	MSTS01000255.1_343965	6	5	8	5	1
	PhciDBB	Scaf00255	3701240	1049333	1053640	MSTS01000255.1	1000000	1050000	1050001	MSTS01000255.1_1053640	6	2	7	9	9
	PhciDBA*	Scaf00255	3701240	1074196	1071440	MSTS01000255.1	1050000	1100000	1100001	MSTS01000255.1_1074196	6	2	7	9	9
	PhciDBB	Scaf00255	3701240	1118113	1122643	MSTS01000255.1	1100000	1150000	1150001	MSTS01000255.1_1122643	10	5	10	10	10
	PhciDBA	Scaf00255	3701240	1143891	1141124	MSTS01000255.1	1100000	1150000	1150001	MSTS01000255.1_1143891	10	5	10	10	10
	PhciDBB	Scaf00255	3701240	1153153	1157505	MSTS01000255.1	1150000	1200000	1200001	MSTS01000255.1_1157505	10	5	10	10	10
	PhciDBA	Scaf00255	3701240	1178484	1175693	MSTS01000255.1	1150000	1200000	1200001	MSTS01000255.1_1178484	8	2	10	10	9
	PhciDAA	Scaf00255	3701240	1214547	1210004	MSTS01000255.1	1200000	1250000	1250001	MSTS01000255.1_1214547	8	2	10	10	9
	PhciDCA	Scaf00255	3701240	1417702	1414236	MSTS01000255.1	1400000	1450000	1450001	MSTS01000255.1_1417702	1	1	1	1	1
	PhciDCB	Scaf00255	3701240	1420850	1430221	MSTS01000255.1	1400000	1450000	1450001	MSTS01000255.1_1430221	1	1	1	1	1
	MHCIIDAB*	Scaf00030	20175019	421710	422401	MSTS01000030.1	400000	450000	450001	MSTS01000030.1_422401	4	7	8	2	2
	MHCIIDAB*	Scaf00039	18005330	500357	501010	MSTS01000039.1	500000	550000	550001	MSTS01000039.1_501010	4	5	9	1	6
	MHCIIDAB*	Scaf00088	11399805	2936147	2935494	MSTS01000088.1	2900000	2950000	2950001	MSTS01000088.1_2936147	7	9	2	9	9
	MHCIIDAB*	Scaf00205	5511487	3863487	3864154	MSTS01000205.1	3850000	3900000	3900001	MSTS01000205.1_3864154	7	5	8	7	2
	MHCIIDAB*	Scaf00302	2489164	47413	50652	MSTS01000302.1	0	50000	50001	MSTS01000302.1_50652	8	9	10	10	9
	MHCIIDAB*	Scaf00401	684620	33235	24529	MSTS01000401.1	0	50000	50001	MSTS01000401.1_33235
	MHCIIDAB*	Scaf00401	684620	78816	85366	MSTS01000401.1	50000	100000	100001	MSTS01000401.1_78816
	MHCIIDAB	Scaf00401	684620	153948	144651	MSTS01000401.1	150000	200000	200001	MSTS01000401.1_153948
	MHCIIDAB	Scaf00544	84567	63132	72136	MSTS01000544.1	50000	100000	100001	MSTS01000544.1_63132
	MHCIIDAB*	Scaf00639	54174	52027	48678	MSTS01000639.1	50000	100000	100001	MSTS01000639.1_52027
	MHCIIDAB*	Scaf00840	36262	23791	12399	MSTS01000840.1	0	50000	50001	MSTS01000840.1_23791
	MHCIIDAB*	Scaf01202	25313	4997	8353	MSTS01001202.1	0	50000	50001	MSTS01001202.1_4997						6.225
Glycoprotein	CD4	Scaf00057	14354284	1188281	1163162	MSTS01000057.1	1150000	1200000	1200001	MSTS01000057.1_1188281	3	7	2	7	9
	CD8-a	Scaf00192	6055423	5798185	5780014	MSTS01000192.1	5750000	5800000	5800001	MSTS01000192.1_5798185	6	10	10	9	8
	CD8-b	Scaf00192	6055423	5866791	5846354	MSTS01000192.1	5850000	5900000	5900001	MSTS01000192.1_5866791	5	3	3	7	10	6.6
Cytokine	IFN-gamma	Scaf00038	18080598	14484121	14480015	MSTS01000038.1	14450000	14500000	14500001	MSTS01000038.1_14484121	7	7	8	8	6
	TNF-a	Scaf00255	3701240	2398540	2396849	MSTS01000255.1	2350000	2400000	2400001	MSTS01000255.1_2398540	3	2	3	4	1
	IL1B	Scaf00147	8099378	910390	915417	MSTS01000147.1	900000	950000	950001	MSTS01000147.1_915417	1	2	5	4	2
	IL2	Scaf00129	9086063	3205513	3210575	MSTS01000129.1	3200000	3250000	3250001	MSTS01000129.1_3210575	3	5	1	8	3
	IL4	Scaf00042	17767691	737215	730160	MSTS01000042.1	700000	750000	750001	MSTS01000042.1_737215	2	4	3	3	7
	IL6	Scaf00051	15849780	13471620	13466177	MSTS01000051.1	13450000	13500000	13500001	MSTS01000051.1_13471620	4	1	3	6	9
	IL10	Scaf00100	10668473	9803306	9798102	MSTS01000100.1	9800000	9850000	9850001	MSTS01000100.1_9803306	7	5	5	4	7
	IL12A	Scaf00034	19201427	6261694	6255318	MSTS01000034.1	6250000	6300000	6300001	MSTS01000034.1_6261694	8	8	10	6	6
	IL17A	Scaf00055	14499410	3839726	3836339	MSTS01000055.1	3800000	3850000	3850001	MSTS01000055.1_3839726	8	5	8	4	8
	IL17B	Scaf00190	6129240	1613567	1599728	MSTS01000190.1	1600000	1650000	1650001	MSTS01000190.1_1613567	7	6	7	3	6
	IL23A	Scaf00038	18080598	1194984	1196669	MSTS01000038.1	1150000	1200000	1200001	MSTS01000038.1_1196669	5	8	8	2	1	5.03636
TLR	JC_TLR1/6like	MSTS0100003.1	11877704	11880122					FromToby	MSTS0100003.1_11880122
	JC_TLR2	MSTS01000056.1	7981884	7984236					FromToby	MSTS01000056.1_7984236	6	1	4	7	5
	JC_TLR3	MSTS01000124.1	160216	160445					FromToby	MSTS01000124.1_160445	9	5	9	1	10
	JC_TLR4	MSTS01000040.1	4959426	4961655					FromToby	MSTS01000040.1_4961655	6	10	7	8	3
	JC_TLR5	MSTS01000013.1	14858499	14861079					FromToby	MSTS01000013.1_14861079	8	7	2	6	1
	JC_TLR7	MSTS01000122.1	1447018	1450159					FromToby	MSTS01000122.1_1450159	5	6	6	4	1
	JC_TLR8	MSTS01000122.1	1496962	1500084					FromToby	MSTS01000122.1_1500084	10	9	6	3	6
	JC_TLR9	MSTS01000216.1	372491	375570					FromToby	MSTS01000216.1_375570	7	10	7	5	7
	JC_TLR10	MSTS01000003.1	11925125	11927487					FromToby	MSTS01000003.1_11927487	4	2	2	1	8
	JC_TLR13	MSTS01000154.1	6155624	6158487					FromToby	MSTS01000154.1_6158487						5.6
NK receptor cluster	CLEC4E	MSTS01000038.1	14709228	14715463					Identification, characterisation and expression analysis of natural killer receptor genes in Chlamydia pecorum infected koalas (Phascolarctos cinereus)	MSTS01000038.1_14715463	8	6	9	9	8	8
Chlamydia infection in human	NCR3LG1	MSTS01000109.1	3324415	3338509					Identification, characterisation and expression analysis of natural killer receptor genes in Chlamydia pecorum infected koalas (Phascolarctos cinereus)	MSTS01000109.1_3338509	5	4	2	2	6
	NCR3	MSTS01000255.1	2377190	2379744					Identification, characterisation and expression analysis of natural killer receptor genes in Chlamydia pecorum infected koalas (Phascolarctos cinereus)	MSTS01000255.1_2379744	3	2	3	4	1
	PRF1	MSTS01000268.1	1276780	1280000					Identification, characterisation and expression analysis of natural killer receptor genes in Chlamydia pecorum infected koalas (Phascolarctos cinereus)	MSTS01000268.1_1280000	9	7	9	10	7	4.93333
